# Supplementary material for: Progressive Temporal-Spatial-Semantic Analysis of Driving Anomaly Detection and Recounting
Source: Sensors (Basel). 2019 Nov 21;19(23):5098. doi: 10.3390/s19235098 (PMC6928745; doi:10.3390/s19235098)
Supplement: Supplementary File 1 [file sensors-19-05098-s001.zip]

Archive with 1 entries (1 files):
- sensors-637882-supplementary.mp4
